# Supplementary material for: A Key Role of CD8+ T Cells in Controlling of Tuberculosis Infection
Source: Diagnostics (Basel). 2023 Sep 15;13(18):2961. doi: 10.3390/diagnostics13182961 (PMC10528134; doi:10.3390/diagnostics13182961)
Supplement: Supplementary file 1 [file diagnostics-13-02961-s001.zip]

Archive with 1 entries (1 files):
- diagnostics-2569841-supplementary.pdf
